# Supplementary material for: Fused Cells between Human-Adipose-Derived Mesenchymal Stem Cells and Monocytes Keep Stemness Properties and Acquire High Mobility
Source: Int J Mol Sci. 2022 Aug 26;23(17):9672. doi: 10.3390/ijms23179672 (PMC9456160; doi:10.3390/ijms23179672)
Supplement: Supplementary file 1 [file ijms-23-09672-s001.zip]

Archive with 1 entries (1 files):
- ijms-1835411-supplementary.pdf
